# Supplementary material for: Co-ingestion of Black Tea Reduces the Indispensable Amino Acid Digestibility of Hens’ Egg in Indian Adults
Source: J Nutr. 2019 May 25;149(8):1363–8. doi: 10.1093/jn/nxz091 (PMC6682489; doi:10.1093/jn/nxz091)
Supplement: nxz091_Supplemental_Files [file nxz091_supplemental_files.zip]

Archive with 6 entries (6 files):
- Supplemental Figure 1.pdf
- Supplemental Figure 2.pdf
- Supplemental Figure 3.pdf
- Supplemental Table 1.pdf
- Supplemental Table 2.pdf
- Supplemental Table 3.pdf
